# Supplementary material for: Mitochondrial Aldehyde Dehydrogenase 2 Represents a Potential Biomarker of Biochemical Recurrence in Prostate Cancer Patients
Source: Molecules. 2022 Sep 15;27(18):6000. doi: 10.3390/molecules27186000 (PMC9500792; doi:10.3390/molecules27186000)
Supplement: Supplementary file 1 [file molecules-27-06000-s001.zip]

Archive with 1 entries (1 files):
- molecules-1892535-supplementary.pdf
